# Supplementary material for: Organic resolution function and effects of platinum nanoparticles on bacteria and organic matter
Source: PLoS One. 2019 Sep 19;14(9):e0222634. doi: 10.1371/journal.pone.0222634 (PMC6752831; doi:10.1371/journal.pone.0222634)
Supplement: S1 File — (XLSX) [file pone.0222634.s001.xlsx]

## Sheet: Sheet1
	P.Cont	1min	10min	30min	60min
①	1.427	1.296	1.142	1.157	1.178
②	1.358	1.287	1.246	1.186	1.173
③	1.379	1.235	1.221	1.18	1.172
平均	1.388	1.27267	1.203	1.17433	1.17433
標準偏差	0.0353695	0.0329292	0.0542863	0.015308	0.00321455
標準誤差	0.0204206	0.0190117	0.0313422	0.00883805	0.00185592
