# Supplementary material for: Organic resolution function and effects of platinum nanoparticles on bacteria and organic matter
Source: PLoS One. 2019 Sep 19;14(9):e0222634. doi: 10.1371/journal.pone.0222634 (PMC6752831; doi:10.1371/journal.pone.0222634)
Supplement: S2 File — (XLSX) [file pone.0222634.s002.xlsx]

## Sheet: Sheet1
N0/EU	10EU	5EU	2.5EU	1.25EU	0.625EU
①Ptなし	0.601	0.337	0.332	0.259	0.2
②Ptなし	0.592	0.329	0.338	0.26	0.206
③Ptなし	0.605	0.339	0.333	0.26	0.199
平均	0.599333	0.335	0.334333	0.259667	0.201667
分散	0.00665833	0.0052915	0.00321455	0.00057735	0.00378594
標準偏差	0.00384419	0.00305505	0.00185592	0.000333333	0.00218581
N0/EU	10EU	5EU	2.5EU	1.25EU	0.625EU
①Pt10ppm	0.066	0.043	0.051	0.051	0.054
②Pt10ppm	0.063	0.047	0.05	0.05	0.052
③Pt10ppm	0.062	0.048	0.046	0.046	0.047
平均	0.0636667	0.046	0.049	0.049	0.051
分散	0.00208167	0.00264575	0.00264575	0.00264575	0.00360555
標準偏差	0.00120185	0.00152753	0.00152753	0.00152753	0.00208167
N0/EU	10EU	5EU	2.5EU	1.25EU	0.625EU
①Pt50ppm	0.049	0.049	0.051	0.053	0.055
②Pt50ppm	0.052	0.049	0.053	0.051	0.06
③Pt50ppm	0.05	0.048	0.051	0.052	0.051
平均	0.0503333	0.0486667	0.0516667	0.052	0.0553333
分散	0.00152753	0.00057735	0.0011547	0.001	0.00450925
標準偏差	0.000881917	0.000333333	0.000666667	0.00057735	0.00260342
