# Supplementary material for: Organic resolution function and effects of platinum nanoparticles on bacteria and organic matter
Source: PLoS One. 2019 Sep 19;14(9):e0222634. doi: 10.1371/journal.pone.0222634 (PMC6752831; doi:10.1371/journal.pone.0222634)
Supplement: S3 File — (XLS) [file pone.0222634.s003.xls]

## Sheet: Sheet1
Enndotoxin Conc 1EU/ml	Cont	Negative Conｔ	１０００pico	500pico	250pico	125pico	62.5pico	31.25pico	15.625pico
ｓａｍｅ	0.449	0.033	0.033	0.031	0.046	0.163	0.427	0.423	0.419
ｓａｍｅ	0.454	0.038	0.03	0.029	0.045	0.166	0.415	0.438	0.459
ｓａｍｅ	0.465	0.036	0.029	0.03	0.046	0.168	0.451	0.413	0.458
Ａｖｅ	0.456	0.0356667	0.0306667	0.03	0.0456667	0.165667	0.431	0.424667	0.445333
標準偏差	0.00818535	0.00251661	0.00208167	0.001	0.00057735	0.00251661	0.0183303	0.0125831	0.0228108
標準誤差	0.00472582	0.00145297	0.00120185	0.00057735	0.000333333	0.00145297	0.010583	0.00726483	0.0131698
